# Supplementary material for: Pseudouridine Synthase RsuA Confers a Survival Advantage to Bacteria under Streptomycin Stress
Source: Antibiotics (Basel). 2023 Sep 14;12(9):1447. doi: 10.3390/antibiotics12091447 (PMC10525438; doi:10.3390/antibiotics12091447)
Supplement: Supplementary file 1 [file antibiotics-12-01447-s001.zip]

Archive with 1 entries (1 files):
- antibiotics-2537645-supplementary.pdf
